# Supplementary material for: Genome-Wide Association Mapping of Correlated Traits in Cassava: Dry Matter and Total Carotenoid Content
Source: Plant Genome. 2017 Aug 3;10(3):10.3835/plantgenome2016.09.0094. doi: 10.3835/plantgenome2016.09.0094 (PMC7822061; doi:10.3835/plantgenome2016.09.0094)
Supplement: Supplementary file 2 [file TPG-10-03-0094-s002.xlsx]

## Sheet: Sheet1
Supplementary Table 1. Pedigree and related information for the IITA: Genetic Gain population, Nigeria.
LabID	IITA Official Clone Name	Country Of Origin	Status	Pedigree
I051626.250300213	IITA-TMS-IBA051626	NIGERIA	IMPROVED	IITA-TMS-IBA950379/?
I950061.250300581	IITA-TMS-IBA950061	NIGERIA	IMPROVED	TMEB9/?/BP
I070498.250090832	IITA-TMS-IBA070498	NIGERIA	IMPROVED	IITA-TMS-IBA011413/IITA-TMS-IBA011335
MM970806.250164028	IITA-TMS-MM970806	NIGERIA	IMPROVED	IITA-TMS-IBA8902252/?
I982226.250300440	IITA-TMS-IBA982226	NIGERIA	IMPROVED	IITA-TMS-MOK940284/IITA-TMS-IBA9102327
MM967204.250249836	IITA-TMS-MM967204	NIGERIA	IMPROVED	BULK/?
I011442.250300328	IITA-TMS-IBA011442	NIGERIA	IMPROVED	IITA-TMS-IBA950379/IITA-TMS-IBA940330
MM97JW2.250300477	IITA-TMS-MM97JW2	NIGERIA	IMPROVED	ESARC
I60506.250304651	IITA-TMS-IBA60506	NIGERIA	IMPROVED	NIGERIAN IMOROVED CLONE
I991702.250090772	IITA-TMS-IBA991702	NIGERIA	IMPROVED	TMEB193/IITA-TMS-IBA8802561
I011752.250300342	IITA-TMS-IBA011752	NIGERIA	IMPROVED	TMEB3/TMEB117
I010098.250300331	IITA-TMS-IBA010098	NIGERIA	IMPROVED	IITA-TMS-IBA961632/SM1312-14
I970255.250300461	IITA-TMS-IBA970255	NIGERIA	IMPROVED	IITA-TMS-IBA930281/IITA-TMS-MOK940461
I960129.250090814	IITA-TMS-IBA960129	NIGERIA	IMPROVED	IITA-TMS-IBA9102325/IKIN
I070576.250090831	IITA-TMS-IBA070576	NIGERIA	IMPROVED	IITA-TMS-IBA011371/IITA-TMS-IBA990067
I8700052.250304530	IITA-TMS-IBA8700052	NIGERIA	IMPROVED	IITA-TMS-IBA53101/?
I50395.250304623	IITA-TMS-IBA50395	NIGERIA	IMPROVED	IITA-TMS-IBA58308/?
I974763.250300463	IITA-TMS-IBA974763	NIGERIA	IMPROVED	I81983/TMEB9
I000378.250300406	IITA-TMS-IBA000378	NIGERIA	IMPROVED	IITA-TMS-IBA30555/TMEB3
BANGWEULU.250304615	BANGWEULU
I011206.250300325	IITA-TMS-IBA011206	NIGERIA	IMPROVED	IITA-TMS-IBA950971/NR8421
KIGOMA_RED.250304594	KIGOMA RED	NIGERIA	LANDRACE	TMEB1309
MM965055.250090843	IITA-TMS-MM965055	NIGERIA	IMPROVED	IITA-TMS-ONN8900053/?
I051652.250090833	IITA-TMS-IBA051652	NIGERIA	IMPROVED	IITA-TMS-IBA011412/?
I010760.250090773	IITA-TMS-IBA010760	NIGERIA	IMPROVED	IITA-TMS-IBA9102319 S1
I070649.250300166	IITA-TMS-IBA070649	NIGERIA	IMPROVED	IITA-TMS-IBA011442/IITA-TMS-MM964019
I051599.250300210	IITA-TMS-IBA051599	NIGERIA	IMPROVED	IITA-TMS-IBA011423/?
I070536.250304711	IITA-TMS-IBA070536	NIGERIA	IMPROVED	IITA-TMS-IBA011610/IITA-TMS-IBA011442
I961613.250090822	IITA-TMS-IBA961613	NIGERIA	IMPROVED	IITA-TMS-IBA920520/TMEB8
I990503.250090794	IITA-TMS-IBA990503	NIGERIA	IMPROVED	IITA-TMS-IBA91934 (4X)/?
Z010055.250300350	IITA-TMS-ZAR010055	NIGERIA	IMPROVED	SM1799:21/IITA-TMS-IBA960011
ANTIOTA.250304609	ANTIOTA	NIGERIA		TME1
J920253.250304495	IITA-TMS-JOS920253	NIGERIA	IMPROVED
X95D069.250300576	I95D069	NIGERIA
I40764.250090836	IITA-TMS-IBA40764	NIGERIA	IMPROVED	IITA-TMS-IBA58308/?
I011231.250300313	IITA-TMS-IBA011231	NIGERIA	IMPROVED	IITA-TMS-IBA930078/IITA-TMS-IBA950925
I000354.250300408	IITA-TMS-IBA000354	NIGERIA	IMPROVED	IITA-TMS-IBA30572/TMEB4
MM011161.250300355	IITA-TMS-MM011161	NIGERIA	IMPROVED
MM974580.250300520	IITA-TMS-MM974580	NIGERIA	IMPROVED
I010732.250300344	IITA-TMS-IBA010732	NIGERIA	IMPROVED	IITA-TMS-IBA9100795 S2
I000355.250163979	IITA-TMS-IBA000355	NIGERIA	IMPROVED	IITA-TMS-IBA30572/TMEB4
I070824.250300170	IITA-TMS-IBA070824	NIGERIA	IMPROVED	IITA-TMS-IBA011646/IITA-TMS-IBA051640
I020131.250249799	IITA-TMS-IBA020131	NIGERIA	IMPROVED
I010169.250300308	IITA-TMS-IBA010169	NIGERIA	IMPROVED	IITA-TMS-ZAR950633/IITA-TMS-IBA950104
I930114.250304469	IITA-TMS-IBA930114	NIGERIA	IMPROVED	IBSN9001843/BP
I070756.250300160	IITA-TMS-IBA070756	NIGERIA	IMPROVED	IITA-TMS-IBA950379/IITA-TMS-IBA051351
Z930151.250164040	IITA-TMS-ZAR930151	NIGERIA	IMPROVED
I950594.250300583	IITA-TMS-IBA950594	NIGERIA
I997032.250090787	IITA-TMS-IBA997032	NIGERIA	IMPROVED
I051553.250249789	IITA-TMS-IBA051553	NIGERIA	IMPROVED	IITA-TMS-IBA961089A/?
I010622.250300339	IITA-TMS-IBA010622	NIGERIA	IMPROVED	GSMS9538 S1/IITA-TMS-IBA961087
I010819.250300305	IITA-TMS-IBA010819	NIGERIA	IMPROVED	IITA-TMS-IBA9102325 S1
I000350.250163980	IITA-TMS-IBA000350	NIGERIA	IMPROVED	IITA-TMS-IBA30572/TMEB4
I960869.250249831	IITA-TMS-IBA960869	NIGERIA	IMPROVED	IITA-TMS-IBA940155/IITA-TMS-IBA940311
MM990268.250249813	IITA-TMS-MM990268	NIGERIA	IMPROVED	TMEB136/?
I990313.250090786	IITA-TMS-IBA990313	NIGERIA	IMPROVED	IITA-TMS-IBA63397(2X)/IITA-TMS-IBA930842(4X)
I000101.250300399	IITA-TMS-IBA000101	NIGERIA	IMPROVED	IITA-TMS-IBA30572/IITA-TMS-IBA920398
I000070.250249804	IITA-TMS-IBA000070	NIGERIA	IMPROVED	TMEB459/?
MM971660.250300487	IITA-TMS-MM971660	NIGERIA	IMPROVED	ESARC
KALESO.250304590	KALESO	NIGERIA	IMPROVED	TMEB1787
I960860.250164032	IITA-TMS-IBA960860	NIGERIA	IMPROVED	IITA-TMS-IBA940310/IITA-TMS-IBA940311
I030177.250300271	IITA-TMS-IBA030177	NIGERIA	IMPROVED	IITA-TMS-IBA011442/IITA-TMS-IBA940239
MM971899.250090806	IITA-TMS-MM971899	NIGERIA	IMPROVED	BULK/?
I020570.250300282	IITA-TMS-IBA020570	NIGERIA	IMPROVED	IITA-TMS-IBA940009/CASTOR A
I082425.250304667	IITA-TMS-IBA082425	NIGERIA	IMPROVED	IITA-TMS-IBA011371/?
KIROBA.250253728	KIROBA	NIGERIA	LANDRACE	TMEB1310
SS5_NASE5_.250304584	SS5(NASE5)
I020588.250300290	IITA-TMS-IBA020588	NIGERIA	IMPROVED	IITA-TMS-IBA940038/CASTOR A
I020133.250300275	IITA-TMS-IBA020133	NIGERIA	IMPROVED
I070299.250300168	IITA-TMS-IBA070299	NIGERIA	IMPROVED	IITA-TMS-IBA010984/?
I940263.250300608	IITA-TMS-IBA940263	NIGERIA	IMPROVED	IITA-TMS-IBA9100072 S1
I011097.250300304	IITA-TMS-IBA011097	NIGERIA	IMPROVED	IITA-TMS-IBA950379/IITA-TMS-IBA960035
I960011.250300543	IITA-TMS-IBA960011	NIGERIA	IMPROVED	(IITA-TMS-IBA9100454/IITA-TMS-IBA9101190)/TMEB4/?
I8800695.250304529	IITA-TMS-IBA8800695	NIGERIA	IMPROVED	IITA-TMS-IBA1240/?
I940066.250300603	IITA-TMS-IBA940066	NIGERIA	IMPROVED	LOCAL1285/?
Z010130.250300353	IITA-TMS-ZAR010130	NIGERIA	IMPROVED	IITA-TMS-IBA960475/IITA-TMS-JOS9100301
MM970092.250300476	IITA-TMS-MM970092	NIGERIA	IMPROVED	IITA-TMS-IBA84776/?
I950379.250300567	IITA-TMS-IBA950379	NIGERIA	IMPROVED	C-8/IITA-TMS-IBA30572(4X)
I050186.250090840	IITA-TMS-IBA050186	NIGERIA	IMPROVED	IITA-TMS-IBA930098/IITA-TMS-IBA940561
EWANATEREKA.250304611	EWANATEREKA	NIGERIA	LANDRACE	TMEB388
I960304.250300522	IITA-TMS-IBA960304	NIGERIA	IMPROVED	ALICE LOCAL/?
B9200061.250304482	IITA-TMS-BAD9200061
Z010153.250300346	IITA-TMS-ZAR010153	NIGERIA	IMPROVED	SM1799:21/IITA-TMS-ZAR950633
I950442.250300588	IITA-TMS-ZAR950442	NIGERIA	IMPROVED	IITA-TMS-IBA9000099/IITA-TMS-IBA9000350
I070874.250300175	IITA-TMS-IBA070874	NIGERIA	IMPROVED	IITA-TMS-IBA011371/.
I8900963.250304522	IITA-TMS-IBA8900963	NIGERIA	IMPROVED
I920397.250304486	IITA-TMS-IBA920397	NIGERIA	IMPROVED	IITA-TMS-IBA4(2)1425/TMEB1
I061856.250300184	IITA-TMS-IBA061856	NIGERIA	IMPROVED	IITA-TMS-IBA011646/IITA-TMS-IBA961089A
I000211.250249807	IITA-TMS-IBA000211	NIGERIA	IMPROVED	IITA-TMS-IBA940263/IITA-TMS-IBA950306
I982101.250090795	IITA-TMS-IBA982101	NIGERIA	IMPROVED	IITA-TMS-IBA951181/IITA-TMS-IBA71173
I9100420.250304512	IITA-TMS-IBA9100420	NIGERIA	IMPROVED	IITA-TMS-IBA91934/(IITA-TMS-IBA58272/IITA-TMS-IBA58308)
I020509.250300279	IITA-TMS-IBA020509	NIGERIA	IMPROVED
I960325.250090790	IITA-TMS-IBA960325	NIGERIA	IMPROVED
B9100455.250304511	IITA-TMS-BAD9100455	NIGERIA	IMPROVED
I940006.250090826	IITA-TMS-IBA940006	NIGERIA	IMPROVED	IBSN9102322/?
MM980034.250300447	IITA-TMS-MM980034	NIGERIA	IMPROVED
I083774.250304679	IITA-TMS-IBA083774	NIGERIA	IMPROVED	IITA-TMS-IBA950379/IITA-TMS-IBA961089A
I970290.250090804	IITA-TMS-IBA970290	NIGERIA	IMPROVED	[IITA-TMS-MOK940461IITA-TMS-IBA230287]-1
M980028.250300455	IITA-TMS-MOK980028	NIGERIA	IMPROVED	TMEB9/IITA-TMS-IBA60447
I020285.250249794	IITA-TMS-IBA020285	NIGERIA	IMPROVED
KARAMA.250304596	KARAMA	NIGERIA	IMPROVED	TMEB789
I950947.250300586	IITA-TMS-IBA950947	NIGERIA	IMPROVED	CB5-10(80411)/?
MM970043.250249825	IITA-TMS-MM970043	NIGERIA	IMPROVED	IITA-TMS-IBA9100546/?
I90853.250090838	IITA-TMS-IBA90853	NIGERIA	IMPROVED	60076 (KR 651)/HIGH CMVCBB RES POPN
I9102316_4X_.250304517	IITA-TMS-IBA9102316(4X)	NIGERIA	IMPROVED	TMEB1/?
I990240.250300431	IITA-TMS-IBA990240	NIGERIA	IMPROVED	TMEB191(2X)/IITA-TMS-IBA30001CTR-1
ANKRA.250304548	ANKRA
I940459.250300604	IITA-TMS-IBA940459	NIGERIA	IMPROVED	IITA-TMS-IBA9001568
I062630.250300181	IITA-TMS-IBA062630	NIGERIA	IMPROVED	IITA-TMS-IBA972205/CM3306:4
I083718.250304666	IITA-TMS-IBA083718	NIGERIA	IMPROVED	IITA-TMS-IBA940330/IITA-TMS-IBA011224
I030006B.250300222	IITA-TMS-IBA030006B	NIGERIA	IMPROVED
MM970134.250300480	IITA-TMS-MM970134	NIGERIA	IMPROVED	IITA-TMS-IBA8101635/?
I980505.250090767	IITA-TMS-IBA980505	NIGERIA	IMPROVED	97 DTP REP 2
O8700813.250304531	IITA-TMS-ONN8700813	NIGERIA	IMPROVED
MM966583.250300553	IITA-TMS-MM966583	NIGERIA	IMPROVED	C-24 (CAPE VERDE)/?
MM970227.250090807	IITA-TMS-MM970227	NIGERIA	IMPROVED
W940009.250300610	IITA-TMS-WAR940009	NIGERIA		(IITA-TMS-IBA4(2)1425S2)-1/?
I930223.250304462	IITA-TMS-IBA930223	NIGERIA	IMPROVED	IITA-TMS-IBA8901488/IITA-TMS-IBA9100772
I010536.250300310	IITA-TMS-IBA010536	NIGERIA	IMPROVED	GSMS9522 S1/TMEBB9
I010903.250163978	IITA-TMS-IBA010903	NIGERIA	IMPROVED	IBSN9002793 S5
I974045.250090797	IITA-TMS-IBA974045	NIGERIA	IMPROVED	IITA-TMS-IBA30572/TMEB9
ATU.250304619	ATU	NIGERIA		TMEB4
I051274.250090837	IITA-TMS-IBA051274	NIGERIA	IMPROVED	IITA-TMS-IBA974763/IITA-TMS-IBA030299
I9102325_4X_.250304518	IITA-TMS-IBA9102325(4X)	NIGERIA	IMPROVED	TMEB1/?
I91934_4X_.250304662	IITA-TMS-IBA91934(4X)	NIGERIA	IMPROVED	MOOR PLANTATION COLLECTION/AF.LANDRACE
MM971750.250300485	IITA-TMS-MM971750	NIGERIA	IMPROVED
I082393.250304678	IITA-TMS-IBA082393	NIGERIA	IMPROVED	IITA-TMS-IBA982132/?
RB98509.250304477	RB98509	NIGERIA
I061577.250304673	IITA-TMS-IBA061577	NIGERIA	IMPROVED	IITA-TMS-IBA011273/IITA-TMS-IBA961089A
I011371.250090769	IITA-TMS-IBA011371	NIGERIA	IMPROVED	IITA-TMS-IBA940561/IITA-TMS-IBA940263
I91934_4X_SEX.250304658	IITA-TMS-IBA91934(4X)(SEX)	NIGERIA	IMPROVED
I30555P3_2.250304647	IITA-TMS-IBA30555P3-2	NIGERIA	IMPROVED
I8100045.250304539	IITA-TMS-IBA8100045	NIGERIA	IMPROVED
I960035.250300532	IITA-TMS-IBA960035	NIGERIA	IMPROVED	IITA-TMS-IBA9101730/?
I960590.250090800	IITA-TMS-IBA960590	NIGERIA	IMPROVED	IITA-TMS-IBA9102317/?
MM961871.250300561	IITA-TMS-MM961871	NIGERIA	IMPROVED	Materials from ESARC
I020388.250300280	IITA-TMS-IBA020388	NIGERIA	IMPROVED
M000004.250090775	IITA-TMS-MOK000004	NIGERIA	IMPROVED	IITA-TMS-IBA30001/TMEB10
W4080.250304636	W4080	NIGERIA		IITA-TMS-IBA58308/?
I071378.250300142	IITA-TMS-IBA071378	NIGERIA	IMPROVED	IITA-TMS-IBA972205/MTAI:8
NASE9.250304549	NASE9	NIGERIA		TMEB1332
I8101635.250304540	IITA-TMS-IBA8101635	NIGERIA	IMPROVED	IITA-TMS-IBA30572/?
BA95070.250300598	BA95070
I010171.250300314	IITA-TMS-IBA010171	NIGERIA	IMPROVED	IITA-TMS-KAN930100/IITA-TMS-IBA950063
MM971909.250090798	IITA-TMS-MM971909	NIGERIA	IMPROVED	TMEB131/?
I930265.250164038	IITA-TMS-IBA930265	NIGERIA	IMPROVED	4(2)1425/TMEB1
I920509_4X_.250304500	IITA-TMS-IBA920509(4X)	NIGERIA	IMPROVED
I030061.250300215	IITA-TMS-IBA030061	NIGERIA	IMPROVED	TMEB455/IITA-TMS-IBA8200058
I980406.250090810	IITA-TMS-IBA980406	NIGERIA	IMPROVED	97 DTP REP 2
I011115.250300311	IITA-TMS-IBA011115	NIGERIA	IMPROVED	IITA-TMS-IBA950379/IITA-TMS-IBA960590
I920457.250304484	IITA-TMS-IBA920457	NIGERIA	IMPROVED	IITA-TMS-IBA8900577/?
I996076.250090776	IITA-TMS-IBA996076	NIGERIA	IMPROVED	MULALEIA/?
M000146.250304727	IITA-TMS-MOK000146	NIGERIA	IMPROVED	IITA-TMS-IBA30001/TMEB9
MM960259.250300557	IITA-TMS-MM960259	NIGERIA	IMPROVED	BULK/?
I011404.250300300	IITA-TMS-IBA011404	NIGERIA	IMPROVED	IITA-TMS-IBA30572/IITA-TMS-IBA950379
I000210.250300284	IITA-TMS-IBA000210	NIGERIA	IMPROVED	IITA-TMS-IBA940239/M.TRISTIS39-3-19
I980581.250253626	IITA-TMS-IBA980581	NIGERIA	IMPROVED	MPR POP REP1
I011646.250300329	IITA-TMS-IBA011646	NIGERIA	IMPROVED	IITA-TMS-IBA8902195/IITA-TMS-IBA940330
I020514.250300273	IITA-TMS-IBA020514	NIGERIA	IMPROVED	IITA-TMS-IBA940038/CASTOR A
I960102.250300535	IITA-TMS-IBA960102	NIGERIA	IMPROVED	IITA-TMS-IBA9100438/IITA-TMS-IBA920397
I990222.250300413	IITA-TMS-IBA990222	NIGERIA	IMPROVED	IITA-TMS-IBA930632(4X)/TMEB494(2X)
LAPAI_1.250304586	LAPAI-1	NIGERIA		TMEB6
I070752.250300143	IITA-TMS-IBA070752	NIGERIA	IMPROVED	IITA-TMS-IBA011649/IITA-TMS-IBA051743
MM011196.250300357	IITA-TMS-MM011196	NIGERIA	IMPROVED
I070553.250300173	IITA-TMS-IBA070553	NIGERIA	IMPROVED	IITA-TMS-IBA011663/IITA-TMS-IBA011335
I950289.250300577	IITA-TMS-IBA950289	NIGERIA	IMPROVED	TMEB12/IITA-TMS-IBA30572(4X)
I000222.250300409	IITA-TMS-IBA000222	NIGERIA	IMPROVED	IITA-TMS-IBA940263/IITA-TMS-IBA950306
I970299.250300471	IITA-TMS-IBA970299	NIGERIA	IMPROVED	IITA-TMS-IBA940238/SM 829-7
MM972480.250300475	IITA-TMS-MM972480	NIGERIA	IMPROVED	ESARC
I020540.250249795	IITA-TMS-IBA020540	NIGERIA	IMPROVED	IITA-TMS-IBA940009/CASTOR A
I940026.250300599	IITA-TMS-IBA940026	NIGERIA	IMPROVED	KPOKO ORIONYI/SULEJA-2
I061673.250304668	IITA-TMS-IBA061673	NIGERIA	IMPROVED	IITA-TMS-IBA011371/IITA-TMS-IBA940006
CARICASS_1.250090856	CARICASS 1	NIGERIA		TMEB594
I930272.250304467	IITA-TMS-IBA930272	NIGERIA	IMPROVED	IITA-TMS-IBA91934/TMEB1
I050128.250300204	IITA-TMS-IBA050128	NIGERIA	IMPROVED	TMEB693/TMEB1
I920053.250304481	IITA-TMS-IBA920053	NIGERIA	IMPROVED	IITA-TMS-IBA9000096/BP
Z980139.250090803	IITA-TMS-ZAR980139	NIGERIA	IMPROVED
I970296.250300469	IITA-TMS-IBA970296	NIGERIA	IMPROVED	IITA-TMS-IBA940331/SM1783-6
I970286.250300462	IITA-TMS-IBA970286	NIGERIA	IMPROVED	IITA-TMS-IBA940155/CM8615B-6
I920067.250304490	IITA-TMS-IBA920067	NIGERIA	IMPROVED	(IITA-TMS-IBA91934/TMEB1)/?
I070004.250164022	IITA-TMS-IBA070004	NIGERIA	IMPROVED	IITA-TMS-IBA30555/IITA-TMS-IBA9102316
Z010125.250300348	IITA-TMS-ZAR010125	NIGERIA	IMPROVED	IITA-TMS-IBA940018/CM8286B:22
I960963.250249832	IITA-TMS-IBA960963	NIGERIA	IMPROVED	TMEB9/?
I950645.250300568	IITA-TMS-IBA950645	NIGERIA	IMPROVED	IITA-TMS-IBA9001204/BP
TMEB419.250090765	TMEB419	TOGO		GBAZEKOUTE
I950063.250300569	IITA-TMS-IBA950063	NIGERIA	IMPROVED	IITA-TMS-IBA91934/SULEJA-4/?
I000049.250300398	IITA-TMS-IBA000049	NIGERIA	IMPROVED	IITA-TMS-BAD9100455/?
I050100.250300208	IITA-TMS-IBA050100	NIGERIA	IMPROVED	IITA-TMS-IBA950379/SM2688:1
I9101730.250304520	IITA-TMS-IBA9101730	NIGERIA	IMPROVED	IITA-TMS-IBA8700157/?
Z990207.250300435	IITA-TMS-ZAR990207	NIGERIA	IMPROVED
SLICASS3.250304550	SLICASS3	NIGERIA		TMEB2146
MKONDEZI.250253662	MKONDEZI	NIGERIA		TMEB1937
SL861.250304610	SL861	NIGERIA
I061348.250300191	IITA-TMS-IBA061348	NIGERIA	IMPROVED	IITA-TMS-IBA9001554/IITA-TMS-IBA011659
AGBELIFIA.250304616	AGBELIFIA	NIGERIA	LANDRACE	TMEB1981
I000061.250300410	IITA-TMS-IBA000061	NIGERIA	IMPROVED	IITA-TMS-IBA960249/?
I011368.250300318	IITA-TMS-IBA011368	NIGERIA	IMPROVED	IITA-TMS-IBA940561/IITA-TMS-IBA940263
I030292.250300225	IITA-TMS-IBA030292	NIGERIA	IMPROVED	CH 148 (CODE FROM TISSUE CULTURE LAB)
I011802.250300302	IITA-TMS-IBA011802	NIGERIA	IMPROVED	IITA-TMS-IBA30572/TMEB279
Z920250.250304497	IITA-TMS-ZAR920250	NIGERIA	IMPROVED	IITA-TMS-IBA83673
I9102312.250304506	IITA-TMS-IBA9102312	NIGERIA	IMPROVED	TMEB1/?
J920230.250304494	IITA-TMS-JOS920230	NIGERIA	IMPROVED
I920067_4X_.250304502	IITA-TMS-IBA920067(4X)	NIGERIA	IMPROVED	(IITA-TMS-IBA91934/TMEB1)/?
I061404.250300188	IITA-TMS-IBA061404	NIGERIA	IMPROVED	IITA-TMS-IBA940330/IITA-TMS-IBA011368
I062231.250304671	IITA-TMS-IBA062231	NIGERIA	IMPROVED	IITA-TMS-IBA011442/IITA-TMS-IBA011659
MM961669.250090847	IITA-TMS-MM961669	NIGERIA	IMPROVED
TMEB1336.250254250	TMEB1336	UGANDA	IMPROVED
I960565.250300547	IITA-TMS-IBA960565	NIGERIA	IMPROVED	IITA-TMS-IBA920057/?
CH92108.250090858	CH92108	NIGERIA		TMEB1933
Z010071.250300351	IITA-TMS-ZAR010071	NIGERIA	IMPROVED	SM1799:34/IITA-TMS-IBA950902
I000107.250300411	IITA-TMS-IBA000107	NIGERIA	IMPROVED	IITA-TMS-IBA91934/IITA-TMS-IBA940239
I991590.250300425	IITA-TMS-IBA991590	NIGERIA	IMPROVED	TMEB170/IITA-TMS-IBA8902487
I020510.250090844	IITA-TMS-IBA020510	NIGERIA	IMPROVED	IITA-TMS-IBA940038/CASTOR A
MV990395.250300434	MV990395	NIGERIA	IMPROVED	IITA-TMS-MV990395
I030305.250300224	IITA-TMS-IBA030305	NIGERIA	IMPROVED	CH 59 (CODE FROM TISSUE CULTURE LAB)
MM963635.250300563	IITA-TMS-MM963635	NIGERIA	IMPROVED
I990621.250300422	IITA-TMS-IBA990621	NIGERIA	IMPROVED	IITA-TMS-IBA921178(4X)/?
NASE_10.250090859	NASE 10
I020134.250300296	IITA-TMS-IBA020134	NIGERIA	IMPROVED
MM985136.250300448	IITA-TMS-MM985136	NIGERIA	IMPROVED
I010045.250300341	IITA-TMS-IBA010045	NIGERIA	IMPROVED	IITA-TMS-IBA920326/CM9002-2
I970162.250090811	IITA-TMS-IBA970162	NIGERIA	IMPROVED	MSP 96REP 2
MM990214.250090815	IITA-TMS-MM990214	NIGERIA	IMPROVED	TMEB136/?
I020233.250249796	IITA-TMS-IBA020233	NIGERIA	IMPROVED
I030042.250300216	IITA-TMS-IBA030042	NIGERIA	IMPROVED
I950041.250300587	IITA-TMS-IBA950041	NIGERIA	IMPROVED	IITA-TMS-IBA9000115/IITA-TMS-IBA9102324
I996069.250300420	IITA-TMS-IBA996069	NIGERIA	IMPROVED	MULALEIA/?
MM981020.250300444	IITA-TMS-MM981020	NIGERIA	IMPROVED	IITA-TMS-IBA8902715/?
I992123.250300419	IITA-TMS-IBA992123	NIGERIA	IMPROVED	IITA-TMS-IBA30572/TMEB62
I010085.250300333	IITA-TMS-IBA010085	NIGERIA	IMPROVED	IITA-TMS-IBA970270/SM1651-23
W820249.250304637	IITA-TMS-WAR820249	NIGERIA
W940017.250300613	IITA-TMS-WAR940017	NIGERIA		IITA-TMS-IBA(91934S3)/?
I91934.250304625	IITA-TMS-IBA91934	NIGERIA	IMPROVED	IITA-TMS-IBA58308/OGUNJOBI
Z970474.250090812	IITA-TMS-ZAR970474	NIGERIA	IMPROVED	ICB71693/?
I070999.250300169	IITA-TMS-IBA070999	NIGERIA	IMPROVED
I082159.250304720	IITA-TMS-IBA082159	NIGERIA	IMPROVED	IITA-TMS-IBA011335/?
M000068.250304656	IITA-TMS-MOK000068	NIGERIA	IMPROVED
I062021.250304715	IITA-TMS-IBA062021	NIGERIA	IMPROVED	IITA-TMS-IBA011610/IITA-TMS-IBA940561
TMEB12.250253604	TMEB12	NIGERIA	LANDRACE	Tokunbo
Z980190.250300460	IITA-TMS-ZAR980190	NIGERIA	IMPROVED
I030275.250300230	IITA-TMS-IBA030275	NIGERIA	IMPROVED	CH 53 (CODE FROM TISSUE CULTURE LAB)
I974013.250300470	IITA-TMS-IBA974013	NIGERIA	IMPROVED	IITA-TMS-IBA30572/TMEB9
W940727.250300612	IITA-TMS-WAR940727	NIGERIA
W940038.250300609	IITA-TMS-WAR940038	NIGERIA		IITA-TMS-IBA9100684/?
I010046.250249800	IITA-TMS-IBA010046	NIGERIA	IMPROVED	IITA-TMS-IBA920326/CM8710-1
MM990477.250090809	IITA-TMS-MM990477	NIGERIA	IMPROVED	TMEB225/?
I961089A.250300537	IITA-TMS-IBA961089A	NIGERIA	IMPROVED	IITA-TMS-MOK940461/IITA-TMS-IBA9001554
I971228.250164027	IITA-TMS-IBA971228	NIGERIA	IMPROVED	IITA-TMS-IBA63397/TMEB9
I051601.250300201	IITA-TMS-IBA051601	NIGERIA	IMPROVED	IITA-TMS-IBA011551/?
I940018.250164035	IITA-TMS-IBA940018	NIGERIA	IMPROVED	IITA-TMS-IBA91934 S2
I9101730_4X_.250304516	IITA-TMS-IBA9101730(4X)	NIGERIA	IMPROVED	IITA-TMS-IBA8700157/?
I030030.250300266	IITA-TMS-IBA030030	NIGERIA	IMPROVED
NANCHINYAYA_II.250304545	NANCHINYAYA_II	NIGERIA	IMPROVED	TMEB1788
I020103.250300281	IITA-TMS-IBA020103	NIGERIA	IMPROVED
I020105.250300277	IITA-TMS-IBA020105	NIGERIA	IMPROVED
I950971.250300591	IITA-TMS-IBA950971	NIGERIA	IMPROVED	C-26/?
I8500680.250304533	IITA-TMS-IBA8500680	NIGERIA	IMPROVED	IITA-TMS-IBA58272/IITA-TMS-IBA58308
MM980471.250090845	IITA-TMS-MM980471	NIGERIA	IMPROVED	IITA-TMS-IBA950967/?
I011560.250300317	IITA-TMS-IBA011560	NIGERIA	IMPROVED	IITA-TMS-IBA8902195/IITA-TMS-IBA950925
I082418.250304724	IITA-TMS-IBA082418	NIGERIA	IMPROVED	IITA-TMS-IBA011368/?
I950211.250249837	IITA-TMS-IBA950211	NIGERIA	IMPROVED	TMEB1/?
I070675.250300167	IITA-TMS-IBA070675	NIGERIA	IMPROVED	IITA-TMS-IBA011371/IITA-TMS-MM964019
M000115C.250304653	IITA-TMS-MOK000115C	NIGERIA	IMPROVED	IITA-TMS-IBA30572/IITA-TMS-IBA90257
MM961751.250300552	IITA-TMS-MM961751	NIGERIA	IMPROVED	Materials from ESARC
I030273.250300220	IITA-TMS-IBA030273	NIGERIA	IMPROVED	CH 124 (CODE FROM TISSUE CULTURE LAB)
I011797.250090770	IITA-TMS-IBA011797	NIGERIA	IMPROVED	IITA-TMS-IBA950379/TMEB117
I30040.250304627	IITA-TMS-IBA30040	NIGERIA	IMPROVED	IITA-TMS-IBA30555/?
BOUNOUA_BLANC.250304585	BONOUA BLANC	NIGERIA		TMEB296
MV990395_DRC_.250300433	MV990395(DRC)	NIGERIA	IMPROVED
I011735.250300319	IITA-TMS-IBA011735	NIGERIA	IMPROVED	IITA-TMS-IBA940239/TMEB117
I050998.250300197	IITA-TMS-IBA050998	NIGERIA	IMPROVED	IITA-TMS-IBA974763/TMEB3
I990564.250249811	IITA-TMS-IBA990564	NIGERIA	IMPROVED	IITA-TMS-IBA920057/?
MM013004.250300354	IITA-TMS-MM013004
I8900003.250304524	IITA-TMS-IBA8900003	NIGERIA	IMPROVED
I990119.250300424	IITA-TMS-IBA990119	NIGERIA	IMPROVED	IITA-TMS-IBA91934(4X)/?
I061635.250300186	IITA-TMS-IBA061635	NIGERIA	IMPROVED	IITA-TMS-IBA011277/IITA-TMS-IBA011371
TMEB693.250253991	TMEB693	GHANA	LANDRACE	ANKARA
Z950680.250300580	IITA-TMS-ZAR950680	NIGERIA	IMPROVED	IITA-TMS-IBA9100385
I9102324_4X_.250304513	IITA-TMS-IBA9102324(4X)	NIGERIA	IMPROVED	TMEB1/?
Z950432.250300597	IITA-TMS-ZAR950432	NIGERIA	IMPROVED
I42025.250304628	IITA-TMS-IBA42025	NIGERIA	IMPROVED	(59 X IAC7-127)/?
KIBAHA.250304598	KIBAHA	NIGERIA	IMPROVED
I030276.250300219	IITA-TMS-IBA030276	NIGERIA	IMPROVED	CH 8 (CODE FROM TISSUE CULTURE LAB)
L930425.250304650	L930425	NIGERIA
SIMONYE.250254432	SIMONYE	NIGERIA
I061679.250300190	IITA-TMS-IBA061679	NIGERIA	IMPROVED	IITA-TMS-IBA011371/IITA-TMS-IBA992987
I930098.250304463	IITA-TMS-IBA930098	NIGERIA	IMPROVED	(IITA-TMS-IBA8800105/BP)/BP
O8800119.250304528	IITA-TMS-ONN8800119	NIGERIA	IMPROVED
I940561.250090825	IITA-TMS-IBA940561	NIGERIA	IMPROVED	IBSN9100020/BP
I940020.250300607	IITA-TMS-IBA940020	NIGERIA	IMPROVED	(IITA-TMS-IBA4(2)1425 S2)-2/?
NASE12.250304608	NASE12	NIGERIA
I961165.250300541	IITA-TMS-IBA961165	NIGERIA	IMPROVED	IITA-TMS-ONN8800210/?
I960249.250090818	IITA-TMS-IBA960249	NIGERIA	IMPROVED	TOKUNBO/BAKINIRI
ODUNGBO.250304617	ODUNGBO	NIGERIA	LANDRACE	TMEB2
MM990302.250300437	IITA-TMS-MM990302	NIGERIA	IMPROVED	TMEB156/?
I070753.250304670	IITA-TMS-IBA070753	NIGERIA	IMPROVED	IITA-TMS-IBA011412/IITA-TMS-IBA051791
I063046.250249788	IITA-TMS-IBA063046	NIGERIA	IMPROVED	IITA-TMS-IBA961565/TMEB117
I60142.250304629	IITA-TMS-IBA60142	NIGERIA	IMPROVED	KR 685/?
I950961.250300584	IITA-TMS-IBA950961	NIGERIA	IMPROVED
W940102.250300611	IITA-TMS-WAR940102	NIGERIA		TMEB9/IITA-TMS-IBA30001
Z980098.250300458	IITA-TMS-ZAR980098	NIGERIA	IMPROVED	(30572 x Glaziovi-24} x 42025) x 91934)-8 x 30555) x 61324) x 50395) x {m tristis 39-3 x 4(2)1425}-71} x 30572
MM964019.250090855	IITA-TMS-MM964019	NIGERIA	IMPROVED	IITA-TMS-IBA8800367/?
I961642.250300540	IITA-TMS-IBA961642	NIGERIA	IMPROVED	IITA-TMS-MOK940461/TMEB1
I070593.250300163	IITA-TMS-IBA070593	NIGERIA	IMPROVED	IITA-TMS-IBA011277/IITA-TMS-IBA990067
I930084.250304466	IITA-TMS-IBA930084	NIGERIA	IMPROVED	IITA-TMS-IBA9000182/BP
I960062.250300527	IITA-TMS-IBA960062	NIGERIA	IMPROVED	IITA-TMS-IBA9102319/IITA-TMS-IBA920755
I970219.250090796	IITA-TMS-IBA970219	NIGERIA	IMPROVED	[PPA96]-22
I961317.250300534	IITA-TMS-IBA961317	NIGERIA	IMPROVED	IITA-TMS-MOK8500325/?
I000093.250300402	IITA-TMS-IBA000093	NIGERIA	IMPROVED	IITA-TMS-IBA911730CTR-2/IITA-TMS-IBA961642
I071393.250300148	IITA-TMS-IBA071393	NIGERIA	IMPROVED	IITA-TMS-BAD9200068/SM1460:1
I070628.250300171	IITA-TMS-IBA070628	NIGERIA	IMPROVED
MAHUNGU.250304602	MAHUNGU	NIGERIA		TMEB1349
I8802343.250304525	IITA-TMS-IBA8802343	NIGERIA	IMPROVED
I030224.250090849	IITA-TMS-IBA030224	NIGERIA	IMPROVED
I011224.250300335	IITA-TMS-IBA011224	NIGERIA	IMPROVED	IITA-TMS-IBA9001554/IITA-TMS-IBA960035
I011659.250300327	IITA-TMS-IBA011659	NIGERIA	IMPROVED	IITA-TMS-IBA8902195/IITA-TMS-IBA950379
I070835.250090834	IITA-TMS-IBA070835	NIGERIA	IMPROVED	IITA-TMS-IBA011115/IITA-TMS-IBA050227
I8400316_4X_.250304660	IITA-TMS-IBA8400316(4X)	NIGERIA	IMPROVED	IITA-TMS-IBA8300010 (40081 OP)'82UYT18clones)
I950269.250300574	IITA-TMS-IBA950269	NIGERIA	IMPROVED	(IITA-TMS-IBA9001120/BP)/?
I961039.250090801	IITA-TMS-IBA961039	NIGERIA	IMPROVED	IITA-TMS-MOK8500680/IITA-TMS-IBA9001554
I061766.250300180	IITA-TMS-IBA061766	NIGERIA	IMPROVED	IITA-TMS-IBA011442/IITA-TMS-IBA011368
I070683.250304712	IITA-TMS-IBA070683	NIGERIA	IMPROVED	IITA-TMS-IBA011273/IITA-TMS-IBA051640
I082432.250304676	IITA-TMS-IBA082432	NIGERIA	IMPROVED	IITA-TMS-IBA011371/?
I020452.250300289	IITA-TMS-IBA020452	NIGERIA	IMPROVED
I070974.250300149	IITA-TMS-IBA070974	NIGERIA	IMPROVED	IITA-TMS-IBA011649/.
I083565.250304674	IITA-TMS-IBA083565	NIGERIA	IMPROVED	IITA-TMS-IBA901554/IITA-TMS-IBA011368
I990543.250300429	IITA-TMS-IBA990543	NIGERIA	IMPROVED	IITA-TMS-IBA920427/?
I050099.250300198	IITA-TMS-IBA050099	NIGERIA	IMPROVED	IITA-TMS-IBA950379/SM2688:1
I030264.250300234	IITA-TMS-IBA030264	NIGERIA	IMPROVED	CH 141 (CODE FROM TISSUE CULTURE LAB)
I930070.250304465	IITA-TMS-IBA930070	NIGERIA	IMPROVED	IBSN9000137/BP
SLICASS5.250304614	SLICASS5	NIGERIA		TMEB2135
I070952.250300144	IITA-TMS-IBA070952	NIGERIA	IMPROVED	IITA-TMS-IBA011442/.
I000346.250300397	IITA-TMS-IBA000346	NIGERIA	IMPROVED	IITA-TMS-IBA30572/TMEB4
TMEB778.250254008	TMEB778	NIGERIA
I070736.250304672	IITA-TMS-IBA070736	NIGERIA	IMPROVED	IITA-TMS-IBA011371/IITA-TMS-IBA051814
O920168.250304496	IITA-TMS-ONN920168	NIGERIA	IMPROVED	IITA-TMS-IBA63397/IITA-TMS-IBA71693/?
I010606.250300312	IITA-TMS-IBA010606	NIGERIA	IMPROVED	GSMS9538 S1/IITA-TMS-IBA961596
I061640.250304716	IITA-TMS-IBA061640	NIGERIA	IMPROVED	IITA-TMS-IBA011277/IITA-TMS-IBA011371
I950104.250300592	IITA-TMS-IBA950104	NIGERIA	IMPROVED	IITA-TMS-IBA8900006/IITA-TMS-IBA9100457
I950058.250300572	IITA-TMS-IBA950058	NIGERIA	IMPROVED	TMEB9/?/BP
I011811.250300309	IITA-TMS-IBA011811	NIGERIA	IMPROVED	TMEB1/IITA-TMS-IBA30572
I974580.250300467	IITA-TMS-IBA974580	NIGERIA	IMPROVED	IITA-TMS-IBA8802234/TMEB8
I930591_4X_.250304472	IITA-TMS-IBA930591(4X)	NIGERIA	IMPROVED	IITA-TMS-IBA4(2)1425(2X)P/IITA-TMS-IBA8900003-7(4X)
Z010053.250300352	IITA-TMS-ZAR010053	NIGERIA	IMPROVED	SM1799:21/IITA-TMS-ZAR950633
I920269.250304488	IITA-TMS-IBA920269	NIGERIA	IMPROVED	IITA-TMS-IBA8200333/?
I920211.250249849	IITA-TMS-IBA920211	NIGERIA	IMPROVED	IITA-TMS-IBA9000931/BP
I920342.250304487	IITA-TMS-IBA920342	NIGERIA	IMPROVED	(IITA-TMS-IBA91934/TMEB1)
I082189.250304719	IITA-TMS-IBA082189	NIGERIA	IMPROVED	IITA-TMS-IBA011368/?
I010753.250300306	IITA-TMS-IBA010753	NIGERIA	IMPROVED
I961556.250090808	IITA-TMS-IBA961556	NIGERIA	IMPROVED	IITA-TMS-MOK8200033/82-80
I961427.250300542	IITA-TMS-IBA961427	NIGERIA	IMPROVED	IITA-TMS-IBA920057/MUNAFA
I070258.250249783	IITA-TMS-IBA070258	NIGERIA	IMPROVED	IITA-TMS-IBA961632/?
I9100153_3X_.250304514	IITA-TMS-IBA9100153(3X)	NIGERIA	IMPROVED
I030057.250090841	IITA-TMS-IBA030057	NIGERIA	IMPROVED
LUEKI.250304738	LUEKI	NIGERIA		TMEB1341
I960409.250164031	IITA-TMS-IBA960409	NIGERIA	IMPROVED	IGUEEBA/GBM361-11
MM980299.250300451	IITA-TMS-MM980299	NIGERIA	IMPROVED	SM2502/?
MM970646.250249827	IITA-TMS-MM970646	NIGERIA	IMPROVED	IITA-TMS-IBA8900797/?
I070048.250300156	IITA-TMS-IBA070048	NIGERIA	IMPROVED	IITA-TMS-IBA991702/IITA-TMS-IBA992123
Z010087.250300349	IITA-TMS-ZAR010087	NIGERIA	IMPROVED	IITA-TMS-IBA970299/CM8176:7
I9102325.250304510	IITA-TMS-IBA9102325	NIGERIA	IMPROVED	TMEB1/?
I020431.250249797	IITA-TMS-IBA020431	NIGERIA	IMPROVED
I961087.250090813	IITA-TMS-IBA961087	NIGERIA	IMPROVED	IITA-TMS-IBA9102327/IITA-TMS-MOK940461
I070520.250300165	IITA-TMS-IBA070520	NIGERIA	IMPROVED	IITA-TMS-IBA011442/IITA-TMS-IBA011412
I8400353.250304535	IITA-TMS-IBA8400353	NIGERIA	IMPROVED	30555/
MM972220.250300481	IITA-TMS-MM972220	NIGERIA	IMPROVED	IITA-TMS-MOK940464/?
I920417.250090824	IITA-TMS-IBA920417	NIGERIA	IMPROVED	41-2/?
W820422.250304640	IITA-TMS-WAR820422	NIGERIA		IITA-TMS-IBA30572/?
I070374.250300157	IITA-TMS-IBA070374	NIGERIA	IMPROVED	TMEB480/?
I020093.250300285	IITA-TMS-IBA020093	NIGERIA	IMPROVED
O8400401.250304536	IITA-TMS-ONN8400401	NIGERIA	IMPROVED
I062116.250304713	IITA-TMS-IBA062116	NIGERIA	IMPROVED	IITA-TMS-IBA9001554/IITA-TMS-IBA011659
I070632.250300155	IITA-TMS-IBA070632	NIGERIA	IMPROVED	IITA-TMS-IBA011649/IITA-TMS-IBA974045
I000028.250300405	IITA-TMS-IBA000028	NIGERIA	IMPROVED	IITA-TMS-IBA940330/?
MM968876.250300564	IITA-TMS-MM968876	NIGERIA	IMPROVED
ABBEY_IFE.250304739	ABBEY-IFE	NIGERIA		TMEB14
I4_2_1425_B.250304781	IITA-TMS-IBA4(2)1425	NIGERIA	IMPROVED	IITA-TMS-IBA58308/OYARUGBAFUNFUN
I070481.250300164	IITA-TMS-IBA070481	NIGERIA	IMPROVED	IITA-TMS-IBA011371/IITA-TMS-IBA011335
I71673.250304633	IITA-TMS-IBA71673	NIGERIA	IMPROVED
I920110.250304479	IITA-TMS-IBA920110	NIGERIA	IMPROVED	IITA-TMS-IBA91934/30001
I920429.250164041	IITA-TMS-IBA920429	NIGERIA	IMPROVED	(IITA-TMS-IBA30555/TMEB1)/?
I920427.250304489	IITA-TMS-IBA920427	NIGERIA	IMPROVED	IITA-TMS-IBA91934/TMEB2
I050311.250300193	IITA-TMS-IBA050311	NIGERIA	IMPROVED	IITA-TMS-IBA950379/IITA-TMS-IBA8800158
I950248.250300571	IITA-TMS-IBA950248	NIGERIA	IMPROVED	IITA-TMS-IBA8900003/IITA-TMS-IBA920430
I990411.250090802	IITA-TMS-IBA990411	NIGERIA	IMPROVED	IITA-TMS-IBA91934 (4X)/?
MM960093.250300560	IITA-TMS-MM960093	NIGERIA	IMPROVED
Z980137.250300459	IITA-TMS-ZAR980137	NIGERIA	IMPROVED
I011732.250300299	IITA-TMS-IBA011732	NIGERIA	IMPROVED	IITA-TMS-IBA940239/TMEB117
MM960287.250249834	IITA-TMS-MM960287	NIGERIA	IMPROVED	C-17 (CAPE VERDE)/?
I996012.250300416	IITA-TMS-IBA996012	NIGERIA	IMPROVED	NALUMINO/?
I9100459.250304509	IITA-TMS-IBA9100459	NIGERIA	IMPROVED	IITA-TMS-IBA91934/(IITA-TMS-IBA58272/IITA-TMS-IBA58198)
I070910.250090835	IITA-TMS-IBA070910	NIGERIA	IMPROVED	IITA-TMS-IBA011413/.
I960603.250300536	IITA-TMS-IBA960603	NIGERIA	IMPROVED	IITA-TMS-IBA920427/?
I000342.250300393	IITA-TMS-IBA000342	NIGERIA	IMPROVED	IITA-TMS-IBA30572/TMEB4
I990304.250300414	IITA-TMS-IBA990304	NIGERIA	IMPROVED	IITA-TMS-IBA8200058/IITA-TMS-IBA930842(4X)
I000338.250300400	IITA-TMS-IBA000338	NIGERIA	IMPROVED	IITA-TMS-IBA30572/TMEB4
O8400275.250304537	IITA-TMS-ONN8400275	NIGERIA	IMPROVED	ISUNKANIYAN/OYARUGBA FUNFUN
I070670.250304714	IITA-TMS-IBA070670	NIGERIA	IMPROVED	IITA-TMS-IBA011273/IITA-TMS-MM964019
Z000104.250090785	IITA-TMS-ZAR000104	NIGERIA	IMPROVED
I997533.250300428	IITA-TMS-IBA997533	NIGERIA	IMPROVED	TMEB47/IITA-TMS-IBA8900463
I083535.250304675	IITA-TMS-IBA083535	NIGERIA	IMPROVED	IITA-TMS-IBA901554/IITA-TMS-IBA011368
I030015.250300214	IITA-TMS-IBA030015	NIGERIA	IMPROVED
SLICASS4.250304551	SLICASS4	NIGERIA		TMEB2139
RB980113.250304475	RB980113	NIGERIA
I030284.250300269	IITA-TMS-IBA030284	NIGERIA	IMPROVED	CH 178 (CODE FROM TISSUE CULTURE LAB)
M980004.250164026	IITA-TMS-MOK980004	NIGERIA	IMPROVED	IITA-TMS-IBA30555/IITA-TMS-IBA60142
Z980135.250090816	IITA-TMS-ZAR980135	NIGERIA	IMPROVED
I9100416.250304508	IITA-TMS-IBA9100416	NIGERIA	IMPROVED	IITA-TMS-IBA91934/IITA-TMS-IBA63397
I996016.250090791	IITA-TMS-IBA996016	NIGERIA	IMPROVED
I070126.250164023	IITA-TMS-IBA070126	NIGERIA	IMPROVED	IITA-TMS-IBA930266/?
I011663.250300298	IITA-TMS-IBA011663	NIGERIA	IMPROVED	IITA-TMS-IBA8902195/IITA-TMS-IBA950379
B9100462.250304505	IITA-TMS-BAD9100462
MM964500.250249835	IITA-TMS-MM964500	NIGERIA	IMPROVED	IITA-TMS-IBA920401/?
I9100090_4X_.250304519	IITA-TMS-IBA9100090(4X)	NIGERIA	IMPROVED
Z970002.250300521	IITA-TMS-ZAR970002	NIGERIA	IMPROVED
I920325.250304478	IITA-TMS-IBA920325	NIGERIA	IMPROVED	(IITA-TMS-IBA91934/TMEB1)/?
I4_2_1443.250304626	IITA-TMS-IBA4(2)1443	NIGERIA	IMPROVED	iita-ibadan material
Z950826.250090828	IITA-TMS-ZAR950826	NIGERIA	IMPROVED
M980040.250300453	IITA-TMS-MOK980040	NIGERIA	IMPROVED	IITA-TMS-IBA30572/TMEB3
I970335.250300464	IITA-TMS-IBA970335	NIGERIA	IMPROVED	IITA-TMS-IBA920402/91SN02110
MM972320.250300483	IITA-TMS-MM972320	NIGERIA	IMPROVED	IITA-TMS-IBA900429/?
I974766.250249822	IITA-TMS-IBA974766	NIGERIA	IMPROVED	I81983/TMEB9
I970353.250090805	IITA-TMS-IBA970353	NIGERIA	IMPROVED
I030007.250300231	IITA-TMS-IBA030007	NIGERIA	IMPROVED
MM967204_DRC_.250300565	IITA-TMS-MM967204(DRC)	NIGERIA	IMPROVED
I980002.250249814	IITA-TMS-IBA980002	NIGERIA	IMPROVED	97 DTP REP 1
EXCEL.250090854	EXCEL	NIGERIA	LANDRACE	TMEB1776
I83672.250304733	IITA-TMS-IBA83672	NIGERIA	IMPROVED	IITA-TMS-IBA58308/IITA-TMS-IBA58198
Z940153.250300614	IITA-TMS-ZAR940153	NIGERIA	IMPROVED
I011086.250300303	IITA-TMS-IBA011086	NIGERIA	IMPROVED	IITA-TMS-IBA950967/IITA-TMS-IBA950925
I050303.250300200	IITA-TMS-IBA050303	NIGERIA	IMPROVED	IITA-TMS-IBA950379/IITA-TMS-IBA8600006
K950286.250300566	IITA-TMS-KAN950286	NIGERIA	IMPROVED	IITA-TMS-IBA930161/BP
I011760.250300324	IITA-TMS-IBA011760	NIGERIA	IMPROVED	IITA-TMS-IBA920326/TMEB117
I070808.250300176	IITA-TMS-IBA070808	NIGERIA	IMPROVED	IITA-TMS-IBA011368/IITA-TMS-IBA050314
I000214.250163981	IITA-TMS-IBA000214	NIGERIA	IMPROVED	IITA-TMS-IBA940263/IITA-TMS-IBA950306
MM980931.250300442	IITA-TMS-MM980931	NIGERIA	IMPROVED	IITA-TMS-IBA9100176/?
I980196.250164025	IITA-TMS-IBA980196	NIGERIA	IMPROVED	97 DTP REP 1
I051632.250300196	IITA-TMS-IBA051632	NIGERIA	IMPROVED	IITA-TMS-IBA011224/?
TOMA326_4X_.250304663	TOMA326(4X)
I940270.250300606	IITA-TMS-IBA940270	NIGERIA	IMPROVED	IITA-TMS-IBA9101695 S1
I996017.250300415	IITA-TMS-IBA996017	NIGERIA	IMPROVED	NALUMINO/?-1
I960023.250164030	IITA-TMS-IBA960023	NIGERIA	IMPROVED	IITA-TMS-IBA91934(4X)/?
I010034.250300320	IITA-TMS-IBA010034	NIGERIA	IMPROVED	IITA-TMS-IBA920326/CM8213A-1
I961439.250300549	IITA-TMS-IBA961439	NIGERIA	IMPROVED	IITA-TMS-IBA8900824/LAPAI-1
ISU_4X_.250304659	ISU(4X)
KIBANDAMENO.250254266	KIBANDAMENO	NIGERIA	IMPROVED	TMEB1786
I030265.250090846	IITA-TMS-IBA030265	NIGERIA	IMPROVED	CH 86 (CODE FROM TISSUE CULTURE LAB)
CARICASS_2.250304618	CARICASS 2	NIGERIA		TMEB590
I030055A.250249791	IITA-TMS-IBA030055A	NIGERIA	IMPROVED
MM96JW1.250300559	IITA-TMS-MM96JW1	NIGERIA	IMPROVED	Materials from ESARC
I940330.250090830	IITA-TMS-IBA940330	NIGERIA	IMPROVED	IITA-TMS-IBA9102325 S1
I051631.250300199	IITA-TMS-IBA051631	NIGERIA	IMPROVED	IITA-TMS-IBA011224/?
I070067.250300141	IITA-TMS-IBA070067	NIGERIA	IMPROVED	IITA-TMS-IBA950561/IITA-TMS-IBA010131
I000203.250300407	IITA-TMS-IBA000203	NIGERIA	IMPROVED	IITA-TMS-IBA940239/M.TRISTIS39-3
I070094.250300159	IITA-TMS-IBA070094	NIGERIA	IMPROVED	IITA-TMS-IBA010085/IITA-TMS-IBA010131
Z960058.250090817	IITA-TMS-ZAR960058	NIGERIA	IMPROVED
I030059.250300217	IITA-TMS-IBA030059	NIGERIA	IMPROVED
I071295.250300158	IITA-TMS-IBA071295	NIGERIA	IMPROVED	IITA-TMS-IBA961632/.
I980378.250090788	IITA-TMS-IBA980378	NIGERIA	IMPROVED	97DTP REP 2
MM963665.250300558	IITA-TMS-MM963665	NIGERIA	IMPROVED	Materials from ESARC
I011417.250300334	IITA-TMS-IBA011417	NIGERIA	IMPROVED	IITA-TMS-IBA950971/IITA-TMS-IBA940561
I950902.250300589	IITA-TMS-IBA950902	NIGERIA	IMPROVED	TMEB1/HS2-7
I950279.250164033	IITA-TMS-IBA950279	NIGERIA	IMPROVED	IITA-TMS-IBA9102324/?
B9200068.250249847	IITA-TMS-BAD9200068
I58308.250304631	I58308	NIGERIA	IMPROVED
I051646.250300203	IITA-TMS-IBA051646	NIGERIA	IMPROVED	IITA-TMS-IBA011371/?
I960532.250090793	IITA-TMS-IBA960532	NIGERIA	IMPROVED	IITA-TMS-IBA30572/?
I000345.250090783	IITA-TMS-IBA000345	NIGERIA	IMPROVED	IITA-TMS-IBA30572/TMEB4
I950286.250300594	IITA-TMS-KAN950286	NIGERIA	IMPROVED	IITA-TMS-IBA930161/BP
I070620.250300161	IITA-TMS-IBA070620	NIGERIA	IMPROVED	IITA-TMS-IBA011649/IITA-TMS-MM984019
I010265.250090781	IITA-TMS-IBA010265	NIGERIA	IMPROVED	IITA-TMS-IBA960065/CM8952-41
I961551.250300531	IITA-TMS-IBA961551	NIGERIA	IMPROVED	IITA-TMS-IBA8800158/EBETUEDO
I030060A.250300227	IITA-TMS-IBA030060A	NIGERIA	IMPROVED
I062052.250300185	IITA-TMS-IBA062052	NIGERIA	IMPROVED	IITA-TMS-IBA011115/IITA-TMS-IBA011371
MM971405.250090821	IITA-TMS-MM971405	NIGERIA	IMPROVED	[IITA-TMS-IBA920397 X AMALA]/?
O8500066.250304534	IITA-TMS-ONN8500066	NIGERIA	IMPROVED	(59 X IAC7-127)/?
I070539.250300145	IITA-TMS-IBA070539	NIGERIA	IMPROVED	IITA-TMS-IBA011277/IITA-TMS-IBA990067
I9102324.250090766	IITA-TMS-IBA9102324	NIGERIA	IMPROVED	TMEB1/?
I011296.250300297	IITA-TMS-IBA011296	NIGERIA	IMPROVED	IITA-TMS-IBA950971/IITA-TMS-IBA940263
I071313.250164024	IITA-TMS-IBA071313	NIGERIA	IMPROVED	IITA-TMS-MOK980068/.
I020527.250300287	IITA-TMS-IBA020527	NIGERIA	IMPROVED	IITA-TMS-IBA940009/CASTOR A
M000015.250304654	IITA-TMS-MOK000015	NIGERIA	IMPROVED	IITA-TMS-IBA30001/TMEB9
I920057.250304492	IITA-TMS-IBA920057	NIGERIA	IMPROVED	(IITA-TMS-IBA30555/TMEB1)/?
I960595.250300544	IITA-TMS-IBA960595	NIGERIA	IMPROVED	IITA-TMS-IBA920401/?
I30001.250304624	IITA-TMS-IBA30001	NIGERIA	IMPROVED	LOST PEDIGREE/
X95NA_00063.250300579	95NA-00063	NIGERIA
I020432.250300293	IITA-TMS-IBA020432	NIGERIA	IMPROVED
I961569.250090799	IITA-TMS-IBA961569	NIGERIA	IMPROVED	GARI AHODA
I061101.250300189	IITA-TMS-IBA061101	NIGERIA	IMPROVED	IITA-TMS-IBA011649/.
I083568.250304664	IITA-TMS-IBA083568	NIGERIA	IMPROVED	IITA-TMS-IBA901554/IITA-TMS-IBA011368
I070134.250300151	IITA-TMS-IBA070134	NIGERIA	IMPROVED	IITA-TMS-IBA940561/?
I050286.250090839	IITA-TMS-IBA050286	NIGERIA	IMPROVED	IITA-TMS-IBA950379/IITA-TMS-IBA30572
W4092.250304639	IITA-TMS-WAR4092	NIGERIA		BRANCA DE SANTA CATARINA HS/
MM970016.250164029	IITA-TMS-MM970016	NIGERIA	IMPROVED	ESARC
I951038.250300590	IITA-TMS-IBA951038	NIGERIA	IMPROVED	30001/?2-2
I051625.250300211	IITA-TMS-IBA051625	NIGERIA	IMPROVED	IITA-TMS-IBA950379/?
I070751.250300152	IITA-TMS-IBA070751	NIGERIA	IMPROVED	IITA-TMS-IBA011649/IITA-TMS-IBA051743
I950528.250300570	IITA-TMS-IBA950528	NIGERIA	IMPROVED	TMEB7/?
I30211.250304634	IITA-TMS-IBA30211	NIGERIA	IMPROVED	IITA-TMS-IBA58308/?
I974779.250300473	IITA-TMS-IBA974779	NIGERIA	IMPROVED	I81983/TMEB9
I030028.250300229	IITA-TMS-IBA030028	NIGERIA	IMPROVED
I9100255_3X_.250304515	IITA-TMS-IBA9100255(3X)	NIGERIA	IMPROVED
M000175.250304657	IITA-TMS-MOK000175	NIGERIA	IMPROVED
MM965280.250300556	IITA-TMS-MM965280	NIGERIA	IMPROVED	Materials from ESARC
I083196.250304723	IITA-TMS-IBA083196	NIGERIA	IMPROVED	IITA-TMS-MM980931/.
I061155.250300183	IITA-TMS-IBA061155	NIGERIA	IMPROVED	IITA-TMS-IBA011371/.
M940583.250164037	IITA-TMS-MOK940583	NIGERIA	IMPROVED	IITA-TMS-IBA91934/TMEB4
ICB5_10_80411_.250304646	ICB5-10(80411)
Z000200.250304737	IITA-TMS-ZAR000200	NIGERIA	IMPROVED
MM980163.250300450	IITA-TMS-MM980163	NIGERIA	IMPROVED	1997 YR POPULATION
I997578.250300432	IITA-TMS-IBA997578	NIGERIA	IMPROVED
I011335.250300345	IITA-TMS-IBA011335	NIGERIA	IMPROVED	IITA-TMS-IBA950967/IITA-TMS-IBA71693
Z000012.250090782	IITA-TMS-ZAR000012	NIGERIA	IMPROVED	IITA-TMS-IBA91934/?
I930614_4X_.250304473	IITA-TMS-IBA930614(4X)	NIGERIA
I083579.250304726	IITA-TMS-IBA083579	NIGERIA	IMPROVED	IITA-TMS-IBA901554/IITA-TMS-IBA011368
I010131.250300316	IITA-TMS-IBA010131	NIGERIA	IMPROVED	IITA-TMS-IBA940006/CM8281B-20
I930134.250164039	IITA-TMS-IBA930134	NIGERIA	IMPROVED
Z010116.250300347	IITA-TMS-ZAR010116	NIGERIA	IMPROVED	IITA-TMS-IBA951009/IITA-TMS-IBX000004
I9102322.250304504	IITA-TMS-IBA9102322	NIGERIA	IMPROVED	TMEB1/?
Z000120.250304736	IITA-TMS-ZAR000120	NIGERIA	IMPROVED
MM983437.250300445	IITA-TMS-MM983437	NIGERIA	IMPROVED	IITA-TMS-IBA8902193/?
M000142.250249851	IITA-TMS-MOK000142	NIGERIA	IMPROVED	IITA-TMS-IBA30001/TMEB9
MM961839.250090851	IITA-TMS-MM961839	NIGERIA	IMPROVED
KIZIMBANI.250304603	KIZIMBANI	NIGERIA	LANDRACE	KBH200214(KIZIMBANI)
I940239.250300602	IITA-TMS-IBA940239	NIGERIA	IMPROVED	TMEB9/?
MM980604.250300446	IITA-TMS-MM980604	NIGERIA	IMPROVED
I051814.250300207	IITA-TMS-IBA051814	NIGERIA	IMPROVED	IITA-TMS-IBA940561/TMEB419
I930007.250090827	IITA-TMS-IBA930007	NIGERIA	IMPROVED	IITA-TMS-IBA9000525/BP
I920258.250304493	IITA-TMS-IBA920258	NIGERIA	IMPROVED	IITA-TMS-IBA91934/?
I9001554.250304732	IITA-TMS-IBA9001554	NIGERIA	IMPROVED	IITA-TMS-IBA30572/1-52
I960986.250300524	IITA-TMS-IBA960986	NIGERIA	IMPROVED	IITA-TMS-IBA920397/IITA-TMS-IBA920757
I020091.250300286	IITA-TMS-IBA020091	NIGERIA	IMPROVED
I30555_7.250304630	IITA-TMS-IBA30555-7	NIGERIA	IMPROVED
I000017.250249808	IITA-TMS-IBA000017	NIGERIA	IMPROVED	IITA-TMS-IBA91934(4X) CTR-2/?
I011807.250249803	IITA-TMS-IBA011807	NIGERIA	IMPROVED	TMEB9/IITA-TMS-IBA91934
I960596.250300528	IITA-TMS-IBA960596	NIGERIA	IMPROVED	IITA-TMS-IBA920401/?
I960804.250300529	IITA-TMS-IBA960804	NIGERIA	IMPROVED	IITA-TMS-IBA940288/IITA-TMS-IBA940561
I000351.250300401	IITA-TMS-IBA000351	NIGERIA	IMPROVED	IITA-TMS-IBA30572/TMEB4
I30572.250090764	IITA-TMS-IBA30572	NIGERIA	IMPROVED	IITA-TMS-IBA58308/BRANCADESANTACATARINA
M980057.250090789	IITA-TMS-MOK980057	NIGERIA	IMPROVED	4(2)1425/TMEB9
I8200058.250304538	IITA-TMS-IBA8200058	NIGERIA	IMPROVED	IITA-TMS-IBA30572/?
I051654.250300194	IITA-TMS-IBA051654	NIGERIA	IMPROVED	IITA-TMS-IBA011412/?
I070557.250304728	IITA-TMS-IBA070557	NIGERIA	IMPROVED	IITA-TMS-IBA011663/IITA-TMS-IBA940330
RB920099.250304498	RB920099	NIGERIA
I930248.250304460	IITA-TMS-IBA930248	NIGERIA	IMPROVED	IITA-TMS-IBA8200033/?
I940237.250164036	IITA-TMS-IBA940237	NIGERIA	IMPROVED	TMEB9/?
I990114.250300421	IITA-TMS-IBA990114	NIGERIA	IMPROVED	IITA-TMS-IBA91934(4X)/?
I000388.250300404	IITA-TMS-IBA000388	NIGERIA	IMPROVED	IITA-TMS-IBA30555/TMEB3
I930602_4X_.250304474	IITA-TMS-IBA930602(4X)	NIGERIA	IMPROVED	IITA-TMS-IBA30555(2X)/IITA-TMS-IBA63397(4X)
I960619.250300526	IITA-TMS-IBA960619	NIGERIA	IMPROVED	IITA-TMS-IBA920325/?
MM980747.250300443	IITA-TMS-MM980747	NIGERIA	IMPROVED	IITA-TMS-IBA950810/?
M000141.250304652	IITA-TMS-MOK000141	NIGERIA	IMPROVED	IITA-TMS-IBA30001/TMEB9
MM964496.250300554	IITA-TMS-MM964496	NIGERIA	IMPROVED	Materials from ESARC
I020100.250300294	IITA-TMS-IBA020100	NIGERIA	IMPROVED
I083580.250304721	IITA-TMS-IBA083580	NIGERIA	IMPROVED	IITA-TMS-IBA901554/IITA-TMS-IBA011368
I961632.250249830	IITA-TMS-IBA961632	NIGERIA	IMPROVED	IITA-TMS-IBA940325/TMEB7
MANIHOT_ROUGE.250304544	MANIHOT ROUGE	NIGERIA		TMEB145
I930184.250304470	IITA-TMS-IBA930184	NIGERIA	IMPROVED	IBSN9001852 S1
I8902195.250304523	IITA-TMS-IBA8902195	NIGERIA	IMPROVED	IITA-TMS-IBA53101/H1 YIELDINGP OP.
I972205.250249854	IITA-TMS-IBA972205	NIGERIA	IMPROVED	IITA-TMS-IBA30572/TMEB6
MM968676.250090857	IITA-TMS-MM968676	NIGERIA	IMPROVED
M980068.250249818	IITA-TMS-MOK980068	NIGERIA	IMPROVED	TMEB8/IITA-TMS-IBA30572
I010615.250300326	IITA-TMS-IBA010615	NIGERIA	IMPROVED	GSMS9596 S1/IITA-TMS-MOK940461
I070614.250300187	IITA-TMS-IBA070614	NIGERIA	IMPROVED	IITA-TMS-IBA011412/FBA:3
I011331.250300340	IITA-TMS-IBA011331	NIGERIA	IMPROVED	IITA-TMS-IBA950967/IITA-TMS-IBA71693
I061911.250304669	IITA-TMS-IBA061911	NIGERIA	IMPROVED	IITA-TMS-IBA011649/IITA-TMS-IBA011371
I083389.250304722	IITA-TMS-IBA083389	NIGERIA	IMPROVED	IITA-TMS-IBA940561/.
UKG41_9.250304600	UKG41-9	NIGERIA
I950986.250300582	IITA-TMS-IBA950986	NIGERIA	IMPROVED	IITA-TMS-IBA920401/?
I030213.250300270	IITA-TMS-IBA030213	NIGERIA	IMPROVED	IITA-TMS-IBA940263/IITA-TMS-IBA950306
Z950154.250300575	IITA-TMS-ZAR950154	NIGERIA	IMPROVED	IPYT Y/R BULK
I011413.250300332	IITA-TMS-IBA011413	NIGERIA	IMPROVED	IITA-TMS-IBA950971/IITA-TMS-IBA940561
I920342_4X_.250304503	IITA-TMS-IBA920342(4X)	NIGERIA	IMPROVED	IITA-TMS-IBA91934/TMEB1
I082993.250304725	IITA-TMS-IBA082993	NIGERIA	IMPROVED	IITA-TMS-IBA011277/.
MM971141.250300478	IITA-TMS-MM971141	NIGERIA	IMPROVED	IITA-TMS-IBA940453/?
I970103.250090820	IITA-TMS-IBA970103	NIGERIA	IMPROVED	MSP 96REP1
Z980144.250300457	IITA-TMS-ZAR980144	NIGERIA	IMPROVED	(42025 x Elebu) x 30555) x 30555)-5 x 30555) x 71695) x (35/89m-1 x 30001) x 63397)-1 x 30555)-11 x 82/00661
SLICASS6.250304591	SLICASS6	NIGERIA		TMEB2141
M980115.250300456	IITA-TMS-MOK980115	NIGERIA	IMPROVED	IITA-TMS-IBA63397/TMEB5
I070749.250300162	IITA-TMS-IBA070749	NIGERIA	IMPROVED	IITA-TMS-IBA011649/IITA-TMS-IBA050151
I030256.250300226	IITA-TMS-IBA030256	NIGERIA	IMPROVED
I9100455.250304507	IITA-TMS-IBA9100455	NIGERIA
I010103.250300343	IITA-TMS-IBA010103	NIGERIA	IMPROVED	IITA-TMS-IBA940239/SM1883-5
I030242.250090853	IITA-TMS-IBA030242	NIGERIA	IMPROVED	CH 55 (CODE FROM TISSUE CULTURE LAB)
MM980057.250300449	IITA-TMS-MM980057	NIGERIA	IMPROVED
I030013.250300268	IITA-TMS-IBA030013	NIGERIA	IMPROVED
I980510.250303662	IITA-TMS-IBA980510	NIGERIA	IMPROVED	97DTP REP 2
I020129.250090842	IITA-TMS-IBA020129	NIGERIA	IMPROVED
I050231.250300209	IITA-TMS-IBA050231	NIGERIA	IMPROVED	IITA-TMS-IBA940561/IITA-TMS-IBA8800158
I920398.250304485	IITA-TMS-IBA920398	NIGERIA	IMPROVED	IITA-TMS-IBA4(2)1425/TMEB1
I990111.250300412	IITA-TMS-IBA990111	NIGERIA	IMPROVED	IITA-TMS-IBA930265/IITA-TMS-IBA920056(4X)
I011412_B.250304785	IITA-TMS-IBA011412	NIGERIA	IMPROVED	IITA-TMS-IBA950971/IITA-TMS-IBA940561
I011273.250300330	IITA-TMS-IBA011273	NIGERIA	IMPROVED	IITA-TMS-IBA950379/IITA-TMS-IBA940263
I930267.250304464	IITA-TMS-IBA930267	NIGERIA	IMPROVED	IITA-TMS-IBA91934/TME1
I070045.250300153	IITA-TMS-IBA070045	NIGERIA	IMPROVED	IITA-TMS-IBA980002/IITA-TMS-IBA974779
I920326.250090768	IITA-TMS-IBA920326	NIGERIA	IMPROVED	(IITA-TMS-IBA91934/TMEB1)/?
MM972346.250300479	IITA-TMS-MM972346	NIGERIA	IMPROVED
I30555.250254006	IITA-TMS-IBA30555	NIGERIA	IMPROVED	IITA-TMS-IBA58308/OYARUGBA DUDU
I010040.250300336	IITA-TMS-IBA010040	NIGERIA	IMPROVED	IITA-TMS-IBA920326/CM8699-6
I8801504.250304527	IITA-TMS-IBA8801504	NIGERIA	IMPROVED	NSUKKA-2/?
I950306.250164034	IITA-TMS-IBA950306	NIGERIA	IMPROVED	TMEB9/IITA-TMS-IBA30572(4X)
I020409.250300274	IITA-TMS-IBA020409	NIGERIA	IMPROVED
I982132.250090792	IITA-TMS-IBA982132	NIGERIA	IMPROVED	IITA-TMS-IBA950971/IITA-TMS-IBA71173
I961630.250300545	IITA-TMS-IBA961630	NIGERIA	IMPROVED	IITA-TMS-IBA9000099/TMEB12
I990554.250300417	IITA-TMS-IBA990554	NIGERIA	IMPROVED	IITA-TMS-IBA920057/?
I070337.250300150	IITA-TMS-IBA070337	NIGERIA	IMPROVED	IITA-TMS-IBA920429/?
I010728.250300315	IITA-TMS-IBA010728	NIGERIA	IMPROVED	(IITA-TMS-IBA30572/.)/.
I000364.250300394	IITA-TMS-IBA000364	NIGERIA	IMPROVED	IITA-TMS-IBA30572/TMEB4
I051658.250300195	IITA-TMS-IBA051658	NIGERIA	IMPROVED	IITA-TMS-IBA011412/?
I061365.250300182	IITA-TMS-IBA061365	NIGERIA	IMPROVED	IITA-TMS-WAR940009/IITA-TMS-IBA011412
I030075.250249792	IITA-TMS-IBA030075	NIGERIA	IMPROVED	IITA-TMS-IBA30572/TMEB9
K930061.250304471	IITA-TMS-KAN930061	NIGERIA	IMPROVED
I083043.250304718	IITA-TMS-IBA083043	NIGERIA	IMPROVED	IITA-TMS-IBA011404/.
MM010540.250300356	IITA-TMS-MM010540	NIGERIA	IMPROVED
I991579.250300427	IITA-TMS-IBA991579	NIGERIA	IMPROVED	TMEB168/IITA-TMS-MOK8600080
I020516.250300291	IITA-TMS-IBA020516	NIGERIA	IMPROVED	IITA-TMS-IBA940038/CASTOR A
MM970287.250300488	IITA-TMS-MM970287	NIGERIA	IMPROVED
M000063.250090779	IITA-TMS-MOK000063	NIGERIA	IMPROVED	IITA-TMS-IBA30572/TMEB9
I050127.250300202	IITA-TMS-IBA050127	NIGERIA	IMPROVED	TMEB1295/IITA-TMS-IBA011442
I993073.250249810	IITA-TMS-IBA993073	NIGERIA	IMPROVED	IITA-TMS-IBA8501887/TMEB7
I030006A.250300221	IITA-TMS-IBA030006A	NIGERIA	IMPROVED
I070525.250300174	IITA-TMS-IBA070525	NIGERIA	IMPROVED	IITA-TMS-IBA011610/IITA-TMS-IBA961089A
DOKUNBAHKYE.250304546	DOKUNBAHKYE	NIGERIA	LANDRACE	TMEB1980
I083426.250304665	IITA-TMS-IBA083426	NIGERIA	IMPROVED	IITA-TMS-IBA011368/.
I971149.250300466	IITA-TMS-IBA971149	NIGERIA	IMPROVED	IITA-TMS-IBA30572/TMEB9
I940039.250300601	IITA-TMS-IBA940039	NIGERIA	IMPROVED	IITA-TMS-IBA9100300/?
I070962.250300172	IITA-TMS-IBA070962	NIGERIA	IMPROVED	IITA-TMS-IBA011442/.
I991734.250300418	IITA-TMS-IBA991734	NIGERIA	IMPROVED	TMEB193/IITA-TMS-IBA8200058
I030141.250300223	IITA-TMS-IBA030141	NIGERIA	IMPROVED	TMEB478/IITA-TMS-IBA940020
I950925.250090823	IITA-TMS-IBA950925	NIGERIA	IMPROVED	I9102319/?
I061744.250300178	IITA-TMS-IBA061744	NIGERIA	IMPROVED	IITA-TMS-IBA011442/CB5:10(80411)
TOMA393.250304730	TOMA393	TOGO		TMEB239
I9000099.250304734	IITA-TMS-IBA9000099	NIGERIA	IMPROVED	IITA-TMS-IBA58308/IITA-TMS-IBA58198
I083739.250304677	IITA-TMS-IBA083739	NIGERIA	IMPROVED	IITA-TMS-IBA940330/IITA-TMS-IBA011224
I930266.250304458	IITA-TMS-IBA930266	NIGERIA	IMPROVED	IITA-TMS-IBA91934/TMEB1
I011551.250090780	IITA-TMS-IBA011551	NIGERIA	IMPROVED	IITA-TMS-IBA950971/IITA-TMS-ONN8500066
L930447.250304649	L930447	NIGERIA
I011813.250300321	IITA-TMS-IBA011813	NIGERIA	IMPROVED	TMEB9/IITA-TMS-IBA91934
Z950415.250090829	IITA-TMS-ZAR950415	NIGERIA	IMPROVED
I011635.250300301	IITA-TMS-IBA011635	NIGERIA	IMPROVED	IITA-TMS-IBA950971/IITA-TMS-IBA71693
MVUAMA.250304607	MVUAMA	NIGERIA		TMEB1347
I030254.250300272	IITA-TMS-IBA030254	NIGERIA	IMPROVED	CH 97 (CODE FROM TISSUE CULTURE LAB)
I030279.250300228	IITA-TMS-IBA030279	NIGERIA	IMPROVED	CH 91 (CODE FROM TISSUE CULTURE LAB)
I920057_4X_.250304501	IITA-TMS-IBA920057(4X)	NIGERIA	IMPROVED	TMEB1/?
O8800279.250304526	IITA-TMS-ONN8800279	NIGERIA	IMPROVED
Z940394.250300615	IITA-TMS-ZAR940394	NIGERIA	IMPROVED
I970425.250249821	IITA-TMS-IBA970425	NIGERIA	IMPROVED	IITA-TMS-IBA8700018-42/OLEKANGA
I961431.250300538	IITA-TMS-IBA961431	NIGERIA	IMPROVED	IITA-TMS-IBA8200959/TMEB9
Z000156.250090771	IITA-TMS-ZAR000156	NIGERIA	IMPROVED
I060889.250300179	IITA-TMS-IBA060889	NIGERIA	IMPROVED	IITA-TMS-IBA011371/.
I8900250.250304521	IITA-TMS-IBA8900250	NIGERIA	IMPROVED	(59 X IAC7-127)/?
I991903.250300430	IITA-TMS-IBA991903	NIGERIA	IMPROVED	TMEB431/IITA-TMS-IBA84751
O71762.250304622	IITA-TMS-ONN71762	NIGERIA
I011423.250300338	IITA-TMS-IBA011423	NIGERIA	IMPROVED	IITA-TMS-IBA950971/IITA-TMS-IBA940561
PAPAYI.250304604	PAPAYI	NIGERIA		TMEB1346
I960016.250300539	IITA-TMS-IBA960016	NIGERIA	IMPROVED	IITA-TMS-IBA9102317/CM8039
I993151.250090777	IITA-TMS-IBA993151	NIGERIA	IMPROVED	TMEB168/TMEB3
I020444.250300278	IITA-TMS-IBA020444	NIGERIA	IMPROVED
I030060.250090848	IITA-TMS-IBA030060	NIGERIA	IMPROVED
I960557.250249833	IITA-TMS-IBA960557	NIGERIA	IMPROVED	IITA-TMS-IBA8900531/?
I050327.250300192	IITA-TMS-IBA050327	NIGERIA	IMPROVED	IITA-TMS-IBA961089A/IITA-TMS-IBA30572
NASE8.250304588	NASE8	NIGERIA
I051740.250249790	IITA-TMS-IBA051740	NIGERIA	IMPROVED	IITA-TMS-IBA950967/?
I030555.250300233	IITA-TMS-IBA30555	NIGERIA	IMPROVED	IITA-TMS-IBA58308/OYARUGBA DUDU
ESAMBAHKYE.250304547	ESAMBAHKYE	NIGERIA	LANDRACE	TMEB1978
I950671.250300593	IITA-TMS-KAN950671	NIGERIA
I950725.250300596	IITA-TMS-KAN950725	NIGERIA	IMPROVED
I011734.250090778	IITA-TMS-IBA011734	NIGERIA	IMPROVED	IITA-TMS-IBA950379/IITA-TMS-IBA960035
B92033.250304499	B92033
BEN86052_4X_.250304661	BEN86052(4X)
BEN86052.250304593	BEN86052
BAHKYEHEMAA.250304601	BAHKYEHEMAA
